# Supplementary material for: Development and assessment of a lysophospholipid-based deep learning model to discriminate geographical origins of white rice
Source: Sci Rep. 2017 Aug 17;7:8552. doi: 10.1038/s41598-017-08892-0 (PMC5561257; doi:10.1038/s41598-017-08892-0)
Supplement: Supplementary file 2 — Full data and R commands [file 41598_2017_8892_MOESM2_ESM.xlsx]

## Sheet: 2014 WHITE RICE
Class	lysoPC18_0	lysoPC18_1	lysoPC18_2	lysoPC16_0	lysoPC16_1	lysoPC14_0	lysoPG18_1	lysoPE16_1	lysoPE14_0	lysoPG18_2	lysoPG16_0	lysoPE18_0	lysoPE18_1	lysoPE18_2	lysoPE18_3	lysoPG14_0	lysoPE16_0
K	7611	40564	73925	203055	725	14381	2883	195	1455	6289	75272	670	6579	29932	842	2485	43634
K	5217	41730	72416	220323	708	12261	2250	224	1535	4939	56847	519	6060	27947	975	1863	43005
K	9955	50113	75004	211775	728	14843	2760	185	1351	6416	79964	728	5512	27897	587	2609	42186
K	6660	34266	76504	219598	689	17622	3315	160	1517	8030	92632	607	5218	28318	708	3393	39795
K	11891	49879	67437	217866	667	14307	3939	166	980	6191	90920	840	7350	26529	800	2030	41324
K	7894	38902	76219	197612	642	15091	2505	208	1535	5458	63817	698	6473	32610	647	2237	45500
K	7617	47667	78932	222361	750	19346	3215	229	2301	6620	78491	746	5471	28473	791	2977	42557
K	6296	32174	69698	197642	665	16730	3171	136	1161	7644	88808	495	4088	21111	507	3298	29939
K	6223	32768	71951	204043	673	17228	2930	178	1658	7452	83187	633	5572	29495	736	3086	41895
K	7670	35417	70717	184564	678	11917	2354	180	1144	5520	60318	449	5192	24331	801	1890	35010
K	8901	46095	72477	204005	676	13027	3838	173	1265	6847	82249	738	5228	28978	681	2641	42207
K	5763	37292	71997	192427	677	13172	2872	238	1679	6072	72516	704	7423	34393	781	2253	30927
K	8519	42487	73751	201312	650	11913	3223	100	576	6043	74579	356	3067	23072	351	2152	29300
K	8221	43747	71455	209418	706	11573	3348	168	1053	6050	76876	590	5916	25269	660	2244	37663
K	8966	43394	65250	181995	653	17429	2154	129	1244	5975	60837	603	5012	15039	352	1964	29579
K	8502	47491	68220	203428	765	17553	2523	198	1482	4016	59284	635	6824	25653	724	2159	39745
K	8283	37309	70845	196320	605	11143	2250	170	1134	4870	66065	740	6200	27116	575	1716	43028
K	4516	33856	73026	188766	720	11794	2394	214	1478	5754	63521	497	5827	31162	697	1939	46385
K	7839	38030	66178	181859	672	11762	3314	188	1356	6233	74504	796	7101	30872	745	2220	40696
K	5892	31782	65034	180190	684	12840	2466	180	1658	5566	69452	720	6405	30671	770	2244	46628
K	6073	32838	66500	180182	762	11508	2366	211	1617	5553	59179	566	6610	31805	685	1788	43086
K	6781	36371	66088	175822	749	12131	2718	217	1598	5570	63240	650	7481	23170	791	2013	41611
K	6652	36147	62975	178355	567	14850	2716	150	1326	5383	67504	618	5441	23006	555	2348	34408
K	6437	36200	61588	182357	591	14892	2707	151	1303	5299	68309	593	5556	23341	547	2374	34452
K	6914	32632	63885	157334	710	10745	3056	180	1499	6305	76957	938	7682	31026	587	2625	48489
K	5729	36228	61925	168381	618	11898	3272	160	1277	5963	74993	603	6257	26280	670	2393	39796
K	5146	29279	63295	181379	626	16538	2704	150	1215	6647	73502	448	4163	21207	505	2755	29513
K	7617	28689	63167	173225	651	10220	2488	222	1545	5597	61876	593	6329	31380	1066	1896	47132
K	7227	34927	63927	171417	694	9769	3486	169	1174	6809	81281	804	7404	27207	543	2561	42762
K	6573	34926	64226	174821	519	10134	3406	188	1497	7055	78932	852	8076	30360	577	2529	44680
C	4418	20980	58716	161311	631	12197	2001	222	1982	5304	51008	585	7078	35165	1511	2321	48901
C	6304	31132	65011	192128	608	13925	2275	194	1872	4824	52418	700	8866	34992	1110	2148	53192
C	4567	29964	64934	205196	519	19883	1913	189	2396	4546	39139	543	7287	31090	618	2055	49989
C	6621	30103	64556	175468	696	10962	2053	187	1331	5003	48787	637	8919	37184	748	1780	50575
C	6728	27627	59921	179906	568	15804	2833	237	2687	6903	51747	1031	8431	44344	1164	3343	62972
C	6484	37534	55443	165321	621	14124	2249	279	2312	6099	64194	1007	8285	45061	1210	2694	59791
C	5770	27115	57102	169507	548	12610	2655	201	1696	5543	57971	784	7652	36167	967	1996	52701
C	6422	28901	57927	183157	600	18095	2708	236	2957	6943	68627	915	8251	39823	1188	3615	58486
C	6625	37900	61646	176020	624	11076	2256	245	1815	6675	62290	962	10596	45615	933	2162	60404
C	7744	35600	59679	204354	624	12367	2214	189	1551	4428	60193	832	7365	38140	960	1822	56874
C	6584	38687	58912	169031	602	9947	3393	300	1909	6194	62193	1067	8933	41936	1080	1975	70340
C	6815	37627	59728	174302	614	10672	3494	242	1684	6620	62784	927	10288	43897	938	2077	58305
C	6592	28079	56676	185125	563	13675	2336	169	1674	5361	59640	679	9909	47433	805	2432	52043
C	7123	33465	59149	175584	579	12027	2704	224	1732	6822	67591	900	8773	39628	974	2420	54117
C	6152	31503	60576	185132	569	9831	2971	172	1084	6017	64207	618	6401	41361	1069	1851	52674
C	6630	33608	57752	168625	588	10393	2442	313	2206	6422	64355	1222	12932	55384	1121	2137	76997
C	5746	33535	61958	192771	588	10564	2864	168	1090	5936	57741	537	7151	39313	917	1891	59642
C	5872	28812	54325	181766	577	10159	2593	175	1136	5595	61304	593	7074	37136	1019	1922	47019
C	6705	27159	61073	178249	542	10854	2687	216	1769	6107	63533	1000	7921	43351	1254	2176	60663
C	7830	31462	52819	185820	537	11301	2866	245	1962	5168	67575	1212	10329	42751	1038	2260	66093
C	6582	27035	56473	153313	536	10718	2421	237	1820	5324	49480	1024	8223	41974	799	1895	57645
C	6322	29307	55935	197474	616	10794	2704	142	932	5702	63360	494	8909	44878	865	2034	53793
C	5513	32764	59505	175971	600	18595	2048	197	2159	4594	62113	620	7094	39789	722	2182	48160
C	6743	35943	59616	173556	590	12083	2813	262	2090	5351	56082	1060	10852	44975	961	2115	64704
C	5966	26870	54520	173758	542	13492	2065	176	2070	4175	49578	725	6991	38646	1105	2107	53621
C	5669	29619	59003	181001	533	14624	1849	237	1963	3794	62151	655	7153	36075	1070	1881	49694
C	6220	27366	60698	174904	430	12580	2092	271	1990	4816	47622	803	7907	43098	1462	1851	60711
C	7353	29480	56458	178234	545	10674	3115	235	1858	6454	52474	1194	9397	42031	1245	2220	67746
C	6689	32353	55829	166852	564	11902	2971	286	2268	5929	61157	1100	11081	41003	1083	2356	67911
C	6515	32246	55317	163933	587	11694	2897	270	2286	5791	60591	1079	9352	47461	1073	2269	67177

## Sheet: 2015 WHITE RICE 1
Class	lysoPC18_0	lysoPC18_1	lysoPC18_2	lysoPC16_0	lysoPC16_1	lysoPC14_0	lysoPG18_1	lysoPE16_1	lysoPE14_0	lysoPG18_2	lysoPG16_0	lysoPE18_0	lysoPE18_1	lysoPE18_2	lysoPE18_3	lysoPG14_0	lysoPE16_0
K	5737	41140	74659	208370	834	19825	2331	294	2386	5021	59169	579	7181	32028	961	2659	47102
K	8600	40799	76880	210229	688	15499	3315	254	1477	5953	64394	747	7059	29632	791	2852	43775
K	5590	37831	70241	215700	842	20054	2198	265	2066	5226	68858	531	5971	31314	999	2548	42875
K	6966	39869	71553	213262	715	14440	3247	254	1527	6109	70541	631	6985	33489	976	3090	46257
K	5474	41930	79556	203487	847	20051	2572	295	2395	4992	62125	578	7855	33096	946	2478	41497
K	7999	36213	78946	197832	708	17077	2588	275	1745	5380	70699	726	6763	33528	1145	2560	44694
K	7260	34928	75086	197510	695	17589	2862	249	2087	5816	75082	706	7204	33192	1080	3173	47525
K	6141	32160	71416	204253	664	21826	2885	201	2002	6248	70541	571	5136	25266	691	3432	36910
K	7505	36779	70056	201793	598	18731	2639	201	1892	5029	62364	738	6277	27151	693	2788	39773
K	6763	32858	73408	204849	596	16662	2284	194	1655	5080	65626	651	5403	27948	801	2520	39090
K	5529	39922	73992	193427	786	19434	2663	299	2689	5101	68995	719	7058	36264	994	2551	42447
K	6058	38927	66379	178089	578	16644	3004	234	2418	5275	72964	697	9264	35212	990	2908	40523
K	6769	32706	68193	193414	565	16279	2297	193	1572	4726	70152	627	5279	25251	728	2459	36126
K	7503	35748	66319	189698	580	17580	2302	150	834	4439	90130	467	3132	23172	610	2420	28139
K	7229	32460	66021	192158	538	15781	2295	234	2223	4653	73705	806	7187	33161	885	2448	50230
K	6691	39979	76872	184164	534	14179	2086	194	1548	4634	78110	625	4986	25997	801	2163	37541
K	6580	40534	66454	188367	596	16685	3114	198	1550	5219	67917	563	5965	21479	699	2996	31930
K	6979	34188	73641	189723	509	15955	2166	248	2288	5227	73838	900	6111	36767	1044	2387	53612
K	5927	39502	62999	198870	522	13931	2452	245	2163	5108	75910	695	7332	34172	991	2750	53029
K	6188	31612	65577	187356	558	17325	3064	222	1943	6332	71127	699	6598	29066	730	3270	43734
C	5358	30148	63946	189695	661	19294	2101	228	2609	4405	59453	717	6521	50162	1081	2772	66771
C	5721	23419	64293	181090	657	11929	1802	192	1866	4345	71267	574	7884	42954	1241	2016	52464
C	5369	30457	63640	179421	611	8451	2910	292	1655	5948	57965	880	9301	47913	1251	2085	62522
C	5695	32816	64070	183227	616	9152	3010	318	1830	6184	73657	979	10241	39054	1278	2090	65439
C	5667	25661	66082	201900	574	9802	2136	195	1947	5044	57738	574	8395	47977	1299	1857	59281
C	6312	30711	61199	178572	618	13068	2791	273	2110	5449	66390	917	8463	37632	1109	2897	54015
C	5650	37649	63384	183434	618	9002	3670	308	1683	6666	76815	933	10758	47433	1264	2213	63544
C	6117	31027	63080	177942	612	11594	2890	244	1803	5808	67875	838	7791	41213	1054	2663	58459
C	3305	27007	59273	193610	629	13854	2210	232	2048	4864	69324	640	8098	41439	1356	2595	53366
C	4796	25911	57355	184776	592	15429	2326	273	2392	4803	65966	821	7336	39608	1074	2826	52464
C	5651	29094	64395	179247	606	9895	2868	278	1859	6262	58251	950	9208	47918	1178	2328	62647
C	5027	28944	60188	172750	552	7703	3088	280	2556	6409	61556	916	9399	47648	1307	2108	62840
C	5528	29639	60367	171478	597	11919	2588	245	1783	5254	63239	811	7863	39217	1105	2575	68738
C	5222	23735	58517	184877	526	13638	2997	232	1885	6746	60230	794	8599	38269	1438	3456	52651
C	3452	27183	58665	180740	612	10585	2239	247	3140	5262	62523	649	7344	42827	1297	2767	46896
C	5446	26279	55574	182590	552	13819	2934	286	2604	6096	57573	986	9007	43264	1269	3449	62465
C	5449	29645	58901	172310	591	11875	2748	296	2217	5481	65227	941	9844	44328	1073	2510	60445
C	5113	29808	58622	184805	537	7501	3103	312	1732	6567	59548	1016	10522	53358	1416	2159	70082
C	5169	26694	62141	166109	580	10100	2736	301	1918	6008	68821	954	9135	48208	1118	2286	62521
C	4994	24705	57539	175463	606	11505	2380	262	2792	5307	78969	802	7008	38169	1349	2152	53564

## Sheet: 2015 WHITE RICE 2
Class	lysoPC18_0	lysoPC18_1	lysoPC18_2	lysoPC16_0	lysoPC16_1	lysoPC14_0	lysoPG18_1	lysoPE16_1	lysoPE14_0	lysoPG18_2	lysoPG16_0	lysoPE18_0	lysoPE18_1	lysoPE18_2	lysoPE18_3	lysoPG14_0	lysoPE16_0
K	6708	35974	71049	210099	674	13750	4541	186	1873	10098	125980	460	5592	25820	559	5839	34837
K	7806	40173	72185	204526	603	14180	4643	145	1454	10360	125802	383	4447	21236	447	5490	27593
K	6190	32161	54005	164622	493	14412	5041	159	1247	9853	116370	611	6647	24096	520	4275	34867
K	8537	42796	70264	216400	654	14364	4793	138	966	10075	115811	504	5128	19327	425	3980	29307
K	6654	32875	60603	174870	515	11306	6542	147	978	10700	142726	506	5451	21266	465	4653	30675
K	7444	37386	70859	202193	682	13519	4734	176	1318	7800	106913	682	7726	28680	638	3530	30449
K	7579	38169	64777	163360	549	12747	4151	260	2102	7911	101739	830	9498	30697	1157	3903	44106
K	8638	44013	70259	194722	682	16669	3625	272	1631	8212	99907	872	6479	31284	904	3301	39480
K	6885	35744	57066	171668	562	15359	3829	228	1122	8489	94361	463	6852	25547	540	3342	37014
K	5978	40036	64696	187890	726	17340	3564	337	2694	7192	94551	609	8595	29011	780	3666	41153
K	7416	34754	65091	179370	567	14277	3328	200	1691	5953	94423	474	6030	25651	489	3715	39766
K	5275	37621	65014	186755	587	14760	3150	260	2372	7383	93504	600	6932	30233	846	4052	43477
K	6047	33096	67169	199068	656	17820	3593	241	2117	8349	94340	559	6297	25732	580	4578	35320
C	5012	33997	72149	194719	663	13536	2274	263	3849	5802	56864	679	9019	43675	757	3022	61469
C	3926	27393	57341	156721	498	12668	2325	254	3207	5851	57762	596	8620	37376	692	3091	53563
C	5527	35724	74419	197175	742	13588	2590	259	2585	5142	68217	863	9522	43680	1133	2825	62439
C	4258	28991	59631	158404	580	13355	2938	236	2687	6809	81112	667	8741	43473	1301	3847	59265
C	5063	33020	69571	200364	603	13272	2564	229	2482	5821	72111	604	7989	39995	1166	3389	56231
C	4794	34058	67748	192954	618	14117	3017	243	3669	7240	69191	728	9323	40689	628	3944	55051
C	3758	26317	54567	157648	532	14820	2715	241	3291	6407	63803	627	9017	37184	602	3342	50461
C	5821	29139	73260	182107	623	13153	2419	284	2573	5869	66367	645	7608	46561	1594	2537	55835
C	4617	23287	62087	150117	549	14311	1875	290	1982	4734	51741	604	7209	46654	1557	2113	55157
C	6191	31915	69947	171482	578	11238	3207	319	2171	7707	84662	791	8265	41117	898	3109	49585
C	6041	33835	66508	175728	603	9912	3540	352	2018	7838	89308	807	9177	40933	888	3086	51527
C	5726	27403	60896	178974	514	13677	2793	215	1706	7003	82844	402	8113	38949	993	3735	49788
C	5483	28621	64469	176472	570	11187	3583	278	2455	9232	79206	782	7240	36564	1194	3449	48721

## Sheet: R commands
## Correlation analysis
library(caret)
correlationMatrix <- cor(train[,2:18])
highlycorrelated <- findCorrelation(correlationMatrix, cutoff = 0.70)
highlycorrelated
filtered.train <- train[,-highlycorrelated]
filtered.valid <- valid[,-highlycorrelated]
filtered.test <- test[,-highlycorrelated]
## Load h2o
library(h2o)
h2o.init()
h2o.init(nthreads = -1, max_mem_size = "12g")
filtered.train$Class=recode_factor(filtered.train$Class,`K` = "Korea", `C` = "China")
filtered.valid$Class=recode_factor(filtered.valid$Class,`K` = "Korea", `C` = "China")
filtered.test$Class=recode_factor(filtered.test$Class,`K` = "Korea", `C` = "China")
## Input data to h2o
dl.train <- as.h2o(filtered.train)
dl.valid <- as.h2o(filtered.valid)
dl.test <- as.h2o(filtered.test)
## Training
dlmod=h2o.deeplearning (x = 2:11,
y = 1,
model_id = "Deep_learning",
training_frame = dl.train,
nfolds = 5,
fold_assignment = "Stratified",
keep_cross_validation_fold_assignment = TRUE,
keep_cross_validation_predictions=FALSE,
score_each_iteration = TRUE,
hidden = c(200,200,200,200),
stopping_metric = "logloss",
replicate_training_data = TRUE,
stopping_tolerance = 0.001,
stopping_rounds = 5,
epochs=10,
activation = "RectifierWithDropout",
variable_importances = TRUE,
overwrite_with_best_model=TRUE,
reproducible = TRUE,seed=0704)
summary(dlmod)
#Evaluating model’s performance on test subset
h2o.performance(dlmod,dl.valid)
h2o.performance(dlmod,dl.test)
